# Supplementary material for: Severity of Dementia Is Associated with Increased Periodontal Inflamed Surface Area: Home Visit Survey of People with Cognitive Decline Living in the Community
Source: Int J Environ Res Public Health. 2021 Nov 14;18(22):11961. doi: 10.3390/ijerph182211961 (PMC8618461; doi:10.3390/ijerph182211961)
Supplement: Supplementary file 1 [file ijerph-18-11961-s001.zip]

Archive with 1 entries (1 files):
- ijerph-1396266-supplementary.pdf
